# Supplementary material for: Transition-Metal-Free Click Polymerization Toward Poly(vinyl sulfide)s Endowed with AIE-Driven Noble Metal Sensing
Source: Polymers (Basel). 2026 May 14;18(10):1202. doi: 10.3390/polym18101202 (PMC13210572; doi:10.3390/polym18101202)
Supplement: Supplementary file 1 [file polymers-18-01202-s001.zip]

Archive with 1 entries (1 files):
- polymers-4284938-supplementary.pdf
